# Supplementary material for: Water-Soluble Saccharina latissima Polysaccharides and Relation of Their Structural Characteristics with In Vitro Immunostimulatory and Hypocholesterolemic Activities
Source: Mar Drugs. 2023 Mar 16;21(3):183. doi: 10.3390/md21030183 (PMC10054259; doi:10.3390/md21030183)
Supplement: Supplementary file 1 [file marinedrugs-21-00183-s001.zip]

Archive with 1 entries (1 files):
- marinedrugs-2224335-supplementary.pdf
